# Supplementary material for: Enhanced DWT for Denoising Heartbeat Signal in Non-Invasive Detection
Source: Sensors (Basel). 2025 Mar 11;25(6):1743. doi: 10.3390/s25061743 (PMC11946730; doi:10.3390/s25061743)
Supplement: Supplementary file 1 [file sensors-25-01743-s001.zip]

Archive with 1 entries (1 files):
- sensors-3436373-supplementary.pdf
